# Supplementary material for: Discovery of Acyl-Surugamide A2 from Marine Streptomyces albidoflavus RKJM-0023—A New Cyclic Nonribosomal Peptide Containing an N-ε-acetyl-L-lysine Residue
Source: Molecules. 2024 Mar 27;29(7):1482. doi: 10.3390/molecules29071482 (PMC11012974; doi:10.3390/molecules29071482)
Supplement: Supplementary file 1 [file molecules-29-01482-s001.zip]

Archive with 1 entries (1 files):
- molecules-2905847-supplementary.pdf
